# Supplementary material for: Scrotal Pain Alters Doppler Findings in Varicocele: A Prospective Evaluation
Source: J Clin Med. 2026 Jan 27;15(3):1013. doi: 10.3390/jcm15031013 (PMC12897755; doi:10.3390/jcm15031013)
Supplement: Supplementary file 1 [file jcm-15-01013-s001.zip]

Archive with 1 entries (1 files):
- jcm-4099081-supplementary.pdf
